# Supplementary material for: Pulmonary Fibroelastotic Remodelling Revisited
Source: Cells. 2021 Jun 1;10(6):1362. doi: 10.3390/cells10061362 (PMC8227669; doi:10.3390/cells10061362)
Supplement: Supplementary file 1 [file cells-10-01362-s001.zip]

Archive with 1 entries (1 files):
- cells-1211948-supplementary.pdf
